# Supplementary material for: Spatial and Temporal Diversity of Astrocyte Phenotypes in Spinocerebellar Ataxia Type 1 Mice
Source: Cells. 2022 Oct 21;11(20):3323. doi: 10.3390/cells11203323 (PMC9599982; doi:10.3390/cells11203323)
Supplement: Supplementary file 1 [file cells-11-03323-s001.zip]

Archive with 1 entries (1 files):
- cells-1912036-supplementary.pdf
